# Supplementary material for: A study of quantitative indicators for slice sorting in cine-mode 4DCT
Source: PLoS One. 2022 Aug 26;17(8):e0272639. doi: 10.1371/journal.pone.0272639 (PMC9417040; doi:10.1371/journal.pone.0272639)
Supplement: S1 Data — (XLSX) [file pone.0272639.s001.xlsx]

## Sheet: Sheet1
	BHCT evaluation
	w/o normalisation						w/ normalisation
	NCC		RMSD		DCC		N-NCC		N-RMSD		N-DCC
	thorax	abdomen	thorax	abdomen	thorax	abdomen	thorax	abdomen	thorax	abdomen	thorax	abdomen
1	0.959992	0.949916	0.605954	0.305926	0.998277	0.998539	0.998436	1.00275	0.00890734	0.0143185	1.00231	0.998662
2	0.957651	0.915652	0.744136	0.413125	0.991896	0.999027	0.997245	1.00322	0.00971313	0.0156308	1.00027	1.00215
3	0.947872	0.901345	0.756531	0.419256	0.994291	0.997229	0.997982	1.00173	0.0182083	0.0170874	0.997517	1.00037
4	0.944356	0.937877	0.70169	0.39864	0.994095	0.994334	0.998667	1.00824	0.0187986	0.0123497	0.998842	0.999889
5	0.954193	0.932864	0.716751	0.357508	0.995403	0.998134	0.999798	0.999681	0.0149101	0.024309	1.00211	0.999922
6	0.945645	0.907624	0.69895	0.420015	0.995923	0.995077	1.00148	1.0012	0.0191283	0.0279141	1.00332	0.99927
7	0.945421	0.921886	0.713618	0.384712	0.997456	0.99823	0.998267	0.990391	0.0210305	0.0336114	1.00434	0.998391
8	0.955449	0.936569	0.711375	0.408426	0.990604	0.998405	0.99724	0.987464	0.00868576	0.0265632	0.99678	1.0002
9	0.962878	0.942945	0.677262	0.331078	0.995905	0.998375	1.00107	1.00445	0.00704234	0.0271818	0.999759	1.00217
10	0.962852	0.90494	0.601314	0.365783	0.998386	0.998425	0.997371	0.987132	0.00714434	0.10898	0.998578	1.00355
Mean	0.953631	0.925162	0.692758	0.380447	0.995224	0.997577	0.998756	0.998626	0.0133569	0.0307945	1.00038	1.00046
Std	0.00731165	0.017208	0.0519821	0.0394456	0.00257879	0.00158791	0.00153894	0.00750144	0.00558887	0.0283464	0.00254354	0.00166584
