# Supplementary material for: A study of quantitative indicators for slice sorting in cine-mode 4DCT
Source: PLoS One. 2022 Aug 26;17(8):e0272639. doi: 10.1371/journal.pone.0272639 (PMC9417040; doi:10.1371/journal.pone.0272639)
Supplement: S2 Data — (XLSX) [file pone.0272639.s002.xlsx]

## Sheet: result_4DCT-observer
		Quantitative index						Observer scoring (1-5)				Pearson
		NCC	DCC	RMSD	N-NCC	N-DCC	N-RMSD	Observer 1	Observer 2	Total		NCC	DCC	RMSD	N-NCC	N-DCC	N-RMSD
# Patient	Evaluation slice											R	R	R	R	R	R
1	1	0.913072	0.992818	0.788259	0.964971	0.996215	0.266651	3	3	3		-0.220201	-0.160889	0.169061	-0.505601	-0.363893	0.624967
	2	0.914476	0.996091	0.77278	0.965085	1.00003	0.26577	3	2	2.5		t	t	t	t	t	t
	3	0.922221	0.99628	0.725449	0.968624	1.00044	0.264971	3	3	3		-1.92874	-1.39278	1.46555	-5.00698	-3.33795	6.84008
	4	0.935874	0.99547	0.664176	0.976462	0.998309	0.237773	2	3	2.5		p	p	p	p	p	p
	5	0.940156	0.99654	0.625409	0.981026	0.998529	0.188464	2	2	2		0.0576509	0.167913	0.147065	3.71293e-06	0.00133075	2.05917e-09
2	6	0.881996	0.99498	1.02365	0.943553	0.996918	0.328862	3	3	3
	7	0.926614	0.993551	0.793403	0.967142	0.994914	0.304969	3	4	3.5
	8	0.927698	0.992579	0.798123	0.963834	0.994242	0.384938	3	3	3
	9	0.916717	0.993264	0.850355	0.948347	0.995772	0.580485	4	4	4
	10	0.911875	0.992786	0.859701	0.939419	0.995264	0.723009	4	4	4
3	11	0.933044	0.991952	0.976813	0.975322	0.997617	0.24787	2	4	3
	12	0.94195	0.993925	0.881357	0.97438	0.998646	0.292879	3	3	3
	13	0.956782	0.996267	0.755625	0.985677	1.00013	0.207979	2	3	2.5
	14	0.947788	0.991687	0.839532	0.979585	0.994223	0.271326	3	4	3.5
	15	0.943832	0.98838	0.864817	0.977072	0.992065	0.293913	3	4	3.5
4	16	0.929005	0.995572	0.893638	0.98229	1.00287	0.137802	2	4	3
	17	0.93251	0.992413	0.887787	0.976731	0.999726	0.236553	3	3	3
	18	0.935557	0.99265	0.866181	0.972211	0.99697	0.307629	4	2	3
	19	0.946466	0.994849	0.772075	0.978439	0.998588	0.280673	3	3	3
	20	0.941351	0.990002	0.788055	0.969605	0.994489	0.405166	4	4	4
5	21	0.905603	0.994754	0.723202	0.970462	1.00169	0.174954	2	2	2
	22	0.903956	0.996321	0.800522	0.959037	0.999385	0.279224	2	2	2
	23	0.872925	0.99659	0.963701	0.920707	0.998118	0.580776	4	4	4
	24	0.858577	0.99609	1.04022	0.895184	0.998071	0.842383	4	3	3.5
	25	0.896619	0.9903	0.861296	0.931389	0.993934	0.610916	4	3	3.5
6	26	0.872855	0.994345	0.894492	0.960562	1.00155	0.182751	2	3	2.5
	27	0.9158	0.992498	0.816387	0.970428	0.998405	0.22093	2	3	2.5
	28	0.932723	0.994173	0.769152	0.978289	0.998239	0.202048	3	3	3
	29	0.924506	0.991765	0.81895	0.965449	0.994962	0.344995	3	4	3.5
	30	0.924073	0.985114	0.811358	0.961473	0.988324	0.416193	4	4	4
7	31	0.916704	0.988942	0.909801	0.97631	0.998045	0.165502	3	2	2.5
	32	0.935126	0.992535	0.857706	0.979656	1.00006	0.193112	3	2	2.5
	33	0.947094	0.996237	0.789045	0.986361	1.00053	0.143926	2	3	2.5
	34	0.951995	0.993568	0.73406	0.986721	0.996752	0.165645	3	3	3
	35	0.94973	0.991514	0.727285	0.981198	0.995628	0.235084	3	3	3
8	36	0.817459	0.989504	1.17212	0.926893	0.992922	0.226175	2	4	3
	37	0.882679	0.987759	0.88384	0.957607	0.989513	0.227435	3	3	3
	38	0.894684	0.98828	0.848856	0.954317	0.99048	0.301427	3	4	3.5
	39	0.89295	0.991737	0.860704	0.948371	0.994678	0.355121	4	4	4
	40	0.907173	0.99092	0.79251	0.961337	0.994329	0.282446	3	4	3.5
9	41	0.923636	0.992028	0.921678	0.961502	0.996144	0.38103	3	3	3
	42	0.928177	0.992017	0.889848	0.962572	0.994827	0.411383	3	3	3
	43	0.927267	0.989355	0.886106	0.959532	0.992409	0.459615	3	3	3
	44	0.936432	0.990879	0.817728	0.966194	0.994269	0.429727	3	2	2.5
	45	0.944238	0.993295	0.753898	0.969566	0.99589	0.446095	3	3	3
10	46	0.928016	0.993961	0.793478	0.971559	0.998239	0.264441	3	3	3
	47	0.924473	0.993218	0.792614	0.962615	0.995475	0.363893	4	4	4
	48	0.900247	0.991424	0.879972	0.938768	0.994395	0.527947	4	4	4
	49	0.887091	0.98967	0.879745	0.925072	0.992402	0.623305	4	4	4
	50	0.912621	0.993566	0.71509	0.945864	0.996841	0.525185	4	4	4
11	51	0.917162	0.984737	1.10028	0.973499	0.99427	0.210389	2	1	1.5
	52	0.941351	0.989216	0.861723	0.979404	0.99333	0.219838	2	2	2
	53	0.954934	0.992236	0.748794	0.986548	0.996823	0.183316	2	2	2
	54	0.951549	0.991544	0.760252	0.983259	0.996219	0.221032	3	3	3
	55	0.948582	0.990445	0.771232	0.980047	0.994771	0.261664	3	3	3
12	56	0.937957	0.995953	0.815576	0.975882	1.00094	0.259077	3	4	3.5
	57	0.947318	0.993186	0.740375	0.980574	0.996255	0.243682	3	3	3
	58	0.944262	0.993596	0.737608	0.978408	0.996723	0.25658	3	3	3
	59	0.950022	0.994275	0.689321	0.984359	0.999599	0.186891	2	3	2.5
	60	0.958115	0.993239	0.635574	0.99088	0.998923	0.121645	2	3	2.5
13	61	0.885488	0.991348	0.895525	0.96925	0.996196	0.148659	3	3	3
	62	0.912475	0.992843	0.802458	0.974086	0.994608	0.173701	3	3	3
	63	0.927257	0.993219	0.726914	0.975159	0.995611	0.21904	3	3	3
	64	0.916367	0.990562	0.752426	0.963998	0.993812	0.297966	4	4	4
	65	0.908075	0.99145	0.777871	0.96056	0.994382	0.30084	4	4	4
14	66	0.914101	0.984099	1.11339	0.956785	0.989788	0.390002	3	3	3
	67	0.925893	0.98575	1.03296	0.959334	0.988391	0.456153	4	4	4
	68	0.929282	0.989749	0.990066	0.961086	0.992948	0.457833	4	3	3.5
	69	0.930452	0.994956	0.954759	0.964459	1.00101	0.397063	4	4	4
	70	0.921491	0.991502	0.969498	0.954704	0.998613	0.493697	4	4	4
15	71	0.901503	0.997162	0.89202	0.964843	1.00027	0.226679	3	3	3
	72	0.913898	0.99403	0.813267	0.968367	0.99677	0.231906	3	3	3
	73	0.927136	0.994968	0.718374	0.97672	0.998284	0.18982	2	3	2.5
	74	0.931342	0.996048	0.681947	0.976148	0.999267	0.214429	3	4	3.5
	75	0.932871	0.994158	0.676732	0.974973	0.997996	0.243806	3	3	3
