# Supplementary material for: A study of quantitative indicators for slice sorting in cine-mode 4DCT
Source: PLoS One. 2022 Aug 26;17(8):e0272639. doi: 10.1371/journal.pone.0272639 (PMC9417040; doi:10.1371/journal.pone.0272639)
Supplement: S3 Data — (XLSX) [file pone.0272639.s003.xlsx]

## Sheet: result_4DCT sorting evaluation
#	Position	N-NCC	Phase	Amp-w	Amp-sim-w	Manual		N-RMSD	Phase	Amp-w	Amp-sim-w	Manual
total_30			0.938776	0.949643	0.949976	0.948559			0.38819	0.318866	0.315319	0.323685
std			0.02487	0.0234033	0.023011	0.0223941			0.103299	0.0798633	0.0732416	0.0698875
Thorax	1		0.935462	0.942144	0.942869	0.942978			0.377215	0.331298	0.326038	0.322512
std			0.0227676	0.022342	0.0215143	0.0220795			0.075355	0.0893087	0.0785806	0.0631055
Abdomen	2		0.942089	0.957143	0.957082	0.95414			0.399166	0.306434	0.3046	0.324859
std			0.0271905	0.0226905	0.0229295	0.0220127			0.12715	0.0700333	0.0684888	0.0783081
1	2	2--1	0.952077	0.966671	0.968058	0.961625			0.472844	0.360148	0.343377	0.39703
2	2	2--2	0.929823	0.94884	0.94729	0.940969			0.347623	0.262577	0.26752	0.298894
3	2	2--3	0.959936	0.972924	0.972237	0.974758			0.429161	0.303737	0.312413	0.293426
4	2	2--4	0.921058	0.945581	0.945853	0.93967			0.367022	0.277208	0.27456	0.287388
5	2	2--5	0.923594	0.945108	0.944951	0.949755			0.412283	0.304112	0.305113	0.27382
6	1	1--1	0.90768	0.908567	0.912789	0.912803			0.378809	0.374272	0.353936	0.355322
7	1	1--2	0.93949	0.946116	0.94562	0.946654			0.463371	0.41603	0.417214	0.410991
8	1	1--3	0.966574	0.972434	0.971945	0.970352			0.329907	0.273719	0.278399	0.295509
9	1	1--4	0.931794	0.936728	0.936562	0.936417			0.32482	0.281853	0.281817	0.285025
10	1	1--5	0.923612	0.926257	0.925248	0.927314			0.416174	0.409543	0.418687	0.394872
11	1	1--6	0.907055	0.919581	0.919969	0.914618			0.370215	0.306558	0.306254	0.32404
12	2	2--6	0.951308	0.972504	0.973198	0.971538			0.711598	0.445785	0.435957	0.46587
13	1	1--7	0.961788	0.971818	0.971779	0.968269			0.355514	0.256139	0.256903	0.289138
14	1	1--8	0.898042	0.922192	0.919773	0.917784			0.390064	0.280536	0.285921	0.29182
15	2	2--7	0.941992	0.960382	0.960608	0.948751			0.435938	0.311522	0.306005	0.386492
16	2	2--8	0.972582	0.97484	0.97646	0.974078			0.416242	0.392528	0.37226	0.398828
17	1	1--9	0.958044	0.967254	0.966977	0.966632			0.412197	0.307957	0.31024	0.314799
18	2	2--9	0.987056	0.987336	0.987437	0.987434			0.221505	0.218314	0.217669	0.218403
19	1	1--10	0.941438	0.940912	0.945341	0.965617			0.465759	0.460614	0.421302	0.272503
20	2	2--10	0.95888	0.968195	0.967273	0.961982			0.286666	0.240147	0.241776	0.280321
21	2	2--11	0.968575	0.974485	0.975637	0.970657			0.277983	0.232883	0.222107	0.263978
22	2	2--12	0.954272	0.970031	0.969031	0.964129			0.433585	0.314101	0.320336	0.355468
23	1	1--11	0.953381	0.965018	0.964015	0.95976			0.377318	0.286374	0.291835	0.331283
24	2	2--13	0.906859	0.942009	0.93936	0.932671			0.577419	0.395257	0.410092	0.43802
25	1	1--12	0.969147	0.972226	0.972287	0.971195			0.29797	0.2777	0.277496	0.281273
26	1	1--13	0.932393	0.936805	0.938243	0.934796			0.277138	0.255346	0.248413	0.267198
27	1	1--14	0.919544	0.91833	0.924732	0.928039			0.53829	0.544324	0.503051	0.477947
28	1	1--15	0.921946	0.927919	0.927761	0.924414			0.260674	0.238502	0.239101	0.245954
29	2	2--14	0.914294	0.930396	0.930643	0.931447			0.24938	0.206536	0.207053	0.202843
30	2	2--15	0.889032	0.897847	0.89819	0.902633			0.348244	0.331652	0.332755	0.312099
